# Supplementary material for: Non-traditional metabolic indices predict incident circadian syndrome in middle-aged and older Chinese adults: a nationwide prospective cohort study and machine learning analysis
Source: Lipids Health Dis. 2026 May 13;25:167. doi: 10.1186/s12944-026-02972-9 (PMC13339493; doi:10.1186/s12944-026-02972-9)
Supplement: Supplementary file 1 — Supplementary Material 1. [file 12944_2026_2972_MOESM1_ESM.zip]

Archive with 24 entries (24 files):
- Figure_S01.pdf
- Figure_S02.pdf
- Figure_S03.pdf
- Figure_S04.pdf
- Figure_S05.pdf
- Figure_S06.pdf
- Figure_S07.pdf
- Table_S01.docx
- Table_S02.docx
- Table_S03.docx
- Table_S04.docx
- Table_S05.docx
- Table_S06.docx
- Table_S07.docx
- Table_S08.docx
- Table_S09.docx
- Table_S10.docx
- Table_S11.docx
- Table_S12.docx
- Table_S13.docx
- Table_S14.docx
- Table_S15.docx
- Table_S16.docx
- Table_S17.docx
